# Supplementary material for: Species richness and β-diversity patterns of macrolichens along elevation gradients across the Himalayan Arc
Source: Sci Rep. 2021 Oct 11;11:20155. doi: 10.1038/s41598-021-99675-1 (PMC8505658; doi:10.1038/s41598-021-99675-1)
Supplement: Supplementary file 1 — Supplementary Information. [file 41598_2021_99675_MOESM1_ESM.xlsx]

## Sheet: Sheet1
Appendix 1: List oflichen species, their habit and functional type in the three transects
Species name	Family	Habit/Functional type	Transect
Acarospora badiofusca	Acarosporaceae	Crustose	Kashmir
Acarospora fusca	Acarosporaceae	Crustose	Kashmir
Acarospora sp.	Acarosporaceae	Crustose	Kashmir
Anaptychia kaspica	Physciaceae	Foliose	Kashmir
Anaptychia sp.	Physciaceae	Foliose	Kashmir
Baeomyces rufus	Baeomycetaceae	Squamulose	Kashmir
Candelaria candelaris	Candelariaceae	Foliose	Kashmir
Candelaria concolor	Candelariaceae	Foliose	Kashmir
Canomaculina sp.	Parmeliaceae	Foliose	Kashmir
Canoparmelia ecaperata	Parmeliaceae	Foliose	Kashmir
Catapyrenium sp.	Verrucariaceae	Squamulose	Kashmir
Cetrelia cetrarioides	Parmeliaceae	Foliose	Kashmir
Chaenotheca chrysocephala	Coniocybaceae	Foliose	Kashmir
Chaenotheca sp.	Coniocybaceae	Foliose	Kashmir
Cladonia chlorophaea	Cladoniaceae	Squamulose	Kashmir
Cladonia coniocraea	Cladoniaceae	Squamulose	Kashmir
Cladonia corniculata	Cladoniaceae	Squamulose	Kashmir
Cladonia fimbriata	Cladoniaceae	Squamulose	Kashmir
Cladonia fruticulosa	Cladoniaceae	Squamulose	Kashmir
Cladonia furcata	Cladoniaceae	Squamulose	Kashmir
Cladonia ochrochlora	Cladoniaceae	Squamulose	Kashmir
Cladonia pyxidata	Cladoniaceae	Squamulose	Kashmir
Cladonia sp1	Cladoniaceae	Squamulose	Kashmir
Cladonia sp2	Cladoniaceae	Squamulose	Kashmir
Cladonia sp3	Cladoniaceae	Squamulose	Kashmir
Cladonia sp4	Cladoniaceae	Squamulose	Kashmir
Cladonia subulata	Cladoniaceae	Squamulose	Kashmir
Dermatocarpon miniatum	Verrucariaceae	Foliose	Kashmir
Evernia sp.	Parmeliaceae	Fruticose	Kashmir
Flavoparmelia caperata	Parmeliaceae	Foliose	Kashmir
Flavopunctelia flaventior	Parmeliaceae	Foliose	Kashmir
Flavopunctelia soredica	Parmeliaceae	Foliose	Kashmir
Heterodermia galactophylla	Physciaceae	Foliose	Kashmir
Heterodermia speciosa	Physciaceae	Foliose	Kashmir
Hypogymnia vittata	Parmeliaceae	Foliose	Kashmir
Hypotrachyna sp.	Parmeliaceae	Foliose	Kashmir
Leptogium cyanescens	Collemataceae	Foliose	Kashmir
Leptogium denticulatum	Collemataceae	Foliose	Kashmir
Leptogium pedicellatum	Collemataceae	Foliose	Kashmir
Leptogium saturnium	Collemataceae	Foliose	Kashmir
Leptogium sp.	Collemataceae	Foliose	Kashmir
Lobothallia alphoplaca	Megasporaceae	Crustose	Kashmir
Lobothallia praeradiosa	Megasporaceae	Crustose	Kashmir
Lobothallia radiosa	Megasporaceae	Crustose	Kashmir
Massjukiella candelaria	Teloschistaceae	Squamulose	Kashmir
Melanelixia fuliginosa	Parmeliaceae	Foliose	Kashmir
Melanelixia glabra	Parmeliaceae	Foliose	Kashmir
Melanelixia subaurifera	Parmeliaceae	Foliose	Kashmir
Melanelixia villosella	Parmeliaceae	Foliose	Kashmir
Melanohalea exasperatula	Parmeliaceae	Foliose	Kashmir
Nephromopsis pinastri	Parmeliaceae	Foliose	Kashmir
Oxneria huculica	Teloschistaceae	Foliose	Kashmir
Parmelia sulcata	Parmeliaceae	Foliose	Kashmir
Parmotrema reticulatum	Parmeliaceae	Foliose	Kashmir
Peltigera collina	Peltigeraceae	Foliose	Kashmir
Peltigera elisabethae	Peltigeraceae	Foliose	Kashmir
Peltigera polydactylon	Peltigeraceae	Foliose	Kashmir
Peltigera praetextata	Peltigeraceae	Foliose	Kashmir
Phaeophyscia hispidula	Physciaceae	Foliose	Kashmir
Phaeophyscia sp.	Physciaceae	Foliose	Kashmir
Physcia aipolia	Physciaceae	Foliose	Kashmir
Physcia caesia	Physciaceae	Foliose	Kashmir
Physcia dubia	Physciaceae	Foliose	Kashmir
Physcia gomukhensis	Physciaceae	Foliose	Kashmir
Physcia sp.	Physciaceae	Foliose	Kashmir
Physcia tribacoides	Physciaceae	Foliose	Kashmir
Physconia distorta	Physciaceae	Foliose	Kashmir
Physconia enteroxantha	Physciaceae	Foliose	Kashmir
Physconia muscigena	Physciaceae	Foliose	Kashmir
Physconia perisidiosa	Physciaceae	Foliose	Kashmir
Protoparmelia sp.	Parmeliaceae	Foliose	Kashmir
Pseudoevernea furfuracea	Parmeliaceae	Fruticose	Kashmir
Psora sp.	Psoraceae	Squamulose	Kashmir
Punctelia neutralis	Parmeliaceae	Foliose	Kashmir
Ramalina obtusata	Ramalinaceae	Fruticose	Kashmir
Ramalina sinensis	Ramalinaceae	Fruticose	Kashmir
Rhizoplaca chrysoleuca	Lecanoraceae	Crustose	Kashmir
Rhizoplaca sp.	Lecanoraceae	Crustose	Kashmir
Rusavskia elegans	Teloschistaceae	Foliose	Kashmir
Solorina sp.	Peltigeraceae	Foliose	Kashmir
Stereocaulon sp1	Stereocaulaceae	Fruticose	Kashmir
Sticta sp.	Lobariaceae	Foliose	Kashmir
Usnea perplexans	Parmeliaceae	Fruticose	Kashmir
Usnea subfloridana	Parmeliaceae	Fruticose	Kashmir
Xanthoparmelia antleriformis	Parmeliaceae	Foliose	Kashmir
Xanthoparmelia stenophylla	Parmeliaceae	Foliose	Kashmir
Xanthoria parietina	Teloschistaceae	Foliose	Kashmir
Zeroviella esfahanensis	Teloschistaceae	Foliose	Kashmir
Baeomyces pachypus	Baeomycetaceae	Fruticose	Sikkim
Acroscyphus sphaerophoroides	Caliciaceae	Fruticose	Sikkim
Dimelaena oreina	Caliciaceae	Crustose	Sikkim
Cladonia amaurocraea	Cladoniaceae	Squamulose	Sikkim
Cladonia awasthiana	Cladoniaceae	Squamulose	Sikkim
Cladonia coccifera	Cladoniaceae	Squamulose	Sikkim
Cladonia corniculata	Cladoniaceae	Squamulose	Sikkim
Cladonia farinacea	Cladoniaceae	Squamulose	Sikkim
Cladonia fenestralis	Cladoniaceae	Squamulose	Sikkim
Cladonia fruticulosa	Cladoniaceae	Squamulose	Sikkim
Cladonia furcata	Cladoniaceae	Squamulose	Sikkim
Cladonia macilenta	Cladoniaceae	Squamulose	Sikkim
Cladonia macroceras	Cladoniaceae	Squamulose	Sikkim
Cladonia pyxidata	Cladoniaceae	Squamulose	Sikkim
Cladonia rangiferina	Cladoniaceae	Squamulose	Sikkim
Cladonia rei	Cladoniaceae	Squamulose	Sikkim
Cladonia squamosa	Cladoniaceae	Squamulose	Sikkim
Cladonia stellaris	Cladoniaceae	Squamulose	Sikkim
Cladonia subradiata	Cladoniaceae	Squamulose	Sikkim
Cladonia verticillata	Cladoniaceae	Squamulose	Sikkim
Cladonia yunnana	Cladoniaceae	Squamulose	Sikkim
Leptogium denticulatum	Collemataceae	Foliose	Sikkim
Thamnolia vermicularis	Icmadophilaceae	Fruticose	Sikkim
Lecanora achroa	Lecanoraceae	Crustose	Sikkim
Lecanora himalayae	Lecanoraceae	Crustose	Sikkim
Lecanora rugosella	Lecanoraceae	Crustose	Sikkim
Lecanora sp.	Lecanoraceae	Crustose	Sikkim
Lecidea sp.	Lecideaceae	Crustose	Sikkim
Leprocaulon pseudoarbuscula	Leprocaulaceae	Fruticose	Sikkim
Lobaria kurokawae	Lobariaceae	Foliose	Sikkim
Lobaria meridionalis	Lobariaceae	Foliose	Sikkim
Lobaria retigera	Lobariaceae	Foliose	Sikkim
Sticta limbata	Lobariaceae	Foliose	Sikkim
Allocetraria ambigua	Parmeliaceae	Foliose	Sikkim
Allocetraria stracheyi	Parmeliaceae	Foliose	Sikkim
Bryoria asiatica	Parmeliaceae	Fruticose	Sikkim
Bryoria himalayana	Parmeliaceae	Fruticose	Sikkim
Bulbothrix isidiza	Parmeliaceae	Foliose	Sikkim
Canomaculina sp.	Parmeliaceae	Foliose	Sikkim
Canomaculina subsumpta	Parmeliaceae	Foliose	Sikkim
Cetraria islandica	Parmeliaceae	Foliose	Sikkim
Cetrariopsis wallichiana	Parmeliaceae	Foliose	Sikkim
Cetrelia cetrarioides	Parmeliaceae	Foliose	Sikkim
Cetrelia olivetorum	Parmeliaceae	Foliose	Sikkim
Evernia mesomorpha	Parmeliaceae	Foliose	Sikkim
Everniastrum cirrhatum	Parmeliaceae	Foliose	Sikkim
Everniastrum nepalense	Parmeliaceae	Foliose	Sikkim
Flavoparmelia caperata	Parmeliaceae	Foliose	Sikkim
Flavopunctelia flaventior	Parmeliaceae	Foliose	Sikkim
Hypotrachyna awasthii	Parmeliaceae	Foliose	Sikkim
Hypotrachyna physcioides	Parmeliaceae	Foliose	Sikkim
Hypotrachyna scytophylla	Parmeliaceae	Foliose	Sikkim
Melanelia hepatizon	Parmeliaceae	Foliose	Sikkim
Melanelia stygia	Parmeliaceae	Foliose	Sikkim
Myelochroa macrogalbinica	Parmeliaceae	Foliose	Sikkim
Myelochroa sp.	Parmeliaceae	Foliose	Sikkim
Myelochroa xantholepis	Parmeliaceae	Foliose	Sikkim
Nephromopsis laii	Parmeliaceae	Foliose	Sikkim
Nephromopsis nephromoides	Parmeliaceae	Foliose	Sikkim
Nephromopsis pallescens	Parmeliaceae	Foliose	Sikkim
Parmelaria thomsonii	Parmeliaceae	Foliose	Sikkim
Parmelinella wallichiana	Parmeliaceae	Foliose	Sikkim
Parmotrema mellissii	Parmeliaceae	Foliose	Sikkim
Parmotrema nilgherrense	Parmeliaceae	Foliose	Sikkim
Parmotrema pseudonilgherrense	Parmeliaceae	Foliose	Sikkim
Parmotrema reticulatum	Parmeliaceae	Foliose	Sikkim
Parmotrema sancti-angelii	Parmeliaceae	Foliose	Sikkim
Parmotrema subsumptum	Parmeliaceae	Foliose	Sikkim
Parmotrema tinctorum	Parmeliaceae	Foliose	Sikkim
Platismatia erosa	Parmeliaceae	Foliose	Sikkim
Punctelia borreri	Parmeliaceae	Foliose	Sikkim
Punctelia rudecta	Parmeliaceae	Foliose	Sikkim
Rhizoplaca chrysoleuca	Parmeliaceae	Foliose	Sikkim
Rhizoplaca melanophthalma	Parmeliaceae	Foliose	Sikkim
Rhizoplaca sp.	Parmeliaceae	Foliose	Sikkim
Sulcaria sulcata	Parmeliaceae	Fruticose	Sikkim
Usnea baileyi	Parmeliaceae	Fruticose	Sikkim
Dolichousnea longissima	Parmeliaceae	Fruticose	Sikkim
Usnea orientalis	Parmeliaceae	Fruticose	Sikkim
Usnea subfloridana	Parmeliaceae	Fruticose	Sikkim
Vulpicida pinastri	Parmeliaceae	Foliose	Sikkim
Xanthoparmelia antleriformis	Parmeliaceae	Foliose	Sikkim
Xanthoparmelia stenophylla	Parmeliaceae	Foliose	Sikkim
Xanthoparmelia tinctina	Parmeliaceae	Foliose	Sikkim
Peltigera canina	Peltigeraceae	Foliose	Sikkim
Peltigera dolichospora	Peltigeraceae	Foliose	Sikkim
Peltigera praetextata	Peltigeraceae	Foliose	Sikkim
Ochrolechia pallescens	Pertusariaceae	Crustose	Sikkim
Heterodermia boryi	Physciaceae	Foliose	Sikkim
Heterodermia diademata	Physciaceae	Foliose	Sikkim
Heterodermia japonica	Physciaceae	Foliose	Sikkim
Heterodermia leucomelos	Physciaceae	Foliose	Sikkim
Phaeophyscia decolor	Physciaceae	Foliose	Sikkim
Phaeophyscia hispidula var. hispidula	Physciaceae	Foliose	Sikkim
Physcia caesia	Physciaceae	Foliose	Sikkim
Physcia tribacoides	Physciaceae	Foliose	Sikkim
Phyllopsora corallina	Ramalinaceae	Squamulose	Sikkim
Ramalina conduplicans	Ramalinaceae	Fruticose	Sikkim
Ramalina hossei	Ramalinaceae	Fruticose	Sikkim
Ramalina roesleri	Ramalinaceae	Fruticose	Sikkim
Ramalina sinensis	Ramalinaceae	Fruticose	Sikkim
Stereocaulon alpinum	Stereocaulaceae	Fruticose	Sikkim
Stereocaulon foliolosum	Stereocaulaceae	Fruticose	Sikkim
Stereocaulon massartianum	Stereocaulaceae	Fruticose	Sikkim
Stereocaulon myriocarpum	Stereocaulaceae	Fruticose	Sikkim
Stereocaulon pomiferum	Stereocaulaceae	Fruticose	Sikkim
Stereocaulon sp2	Stereocaulaceae	Fruticose	Sikkim
Rusavskia elegans	Teloschistaceae	Foliose	Sikkim
Xanthoria sorediata	Teloschistaceae	Foliose	Sikkim
Placopsis himalayensis	Trapeliaceae	Crustose	Sikkim
Umbilicaria indica	Umbilicariaceae	Foliose	Sikkim
Umbilicaria virginis	Umbilicariaceae	Foliose	Sikkim
Dermatocarpon miniatum	Verrucariaceae	Foliose	Sikkim
Dermatocarpon vellereum	Verrucariaceae	Foliose	Sikkim
Pyxine berteriana	Caliciaceae	Foliose	Uttarakhand
Pyxine sorediata	Caliciaceae	Foliose	Uttarakhand
Candelaria concolor	Candelariaceae	Foliose	Uttarakhand
Cladonia coccifera	Cladoniaceae	Squamulose	Uttarakhand
Cladonia coniocraea	Cladoniaceae	Squamulose	Uttarakhand
Cladonia fimbriata	Cladoniaceae	Squamulose	Uttarakhand
Cladonia furcata	Cladoniaceae	Squamulose	Uttarakhand
Cladonia pyxidata	Cladoniaceae	Squamulose	Uttarakhand
Cladonia ramulosa	Cladoniaceae	Squamulose	Uttarakhand
Cladonia rangiferina	Cladoniaceae	Squamulose	Uttarakhand
Cladonia subulata	Cladoniaceae	Squamulose	Uttarakhand
Coccocarpia erythroxyli	Coccocarpaceae	Foliose	Uttarakhand
Collema sp.	Collemataceae	Foliose	Uttarakhand
Leptogium askotense	Collemataceae	Foliose	Uttarakhand
Leptogium burnetiae	Collemataceae	Foliose	Uttarakhand
Leptogium delavayi	Collemataceae	Foliose	Uttarakhand
Leptogium javanicum	Collemataceae	Foliose	Uttarakhand
Leptogium pedicellatum	Collemataceae	Foliose	Uttarakhand
Leptogium trichophorum	Collemataceae	Foliose	Uttarakhand
Protoparmeliopsis muralis	Lecanoraceae	Foliose	Uttarakhand
Rhizoplaca chrysoleuca	Lecanoraceae	Foliose	Uttarakhand
Lobaria isidiosa	Lobariaceae	Foliose	Uttarakhand
Lobaria pseudopulmonaria	Lobariaceae	Foliose	Uttarakhand
Lobaria pulmonaria	Lobariaceae	Foliose	Uttarakhand
Lobaria retigera	Lobariaceae	Foliose	Uttarakhand
Sticta henryana	Lobariaceae	Foliose	Uttarakhand
Nephroma helveticum	Nephromataceae	Foliose	Uttarakhand
Bulbothrix isidiza	Parmeliaceae	Foliose	Uttarakhand
Bulbothrix meizospora	Parmeliaceae	Foliose	Uttarakhand
Bulbothrix setschwanensis	Parmeliaceae	Foliose	Uttarakhand
Canoparmelia texana	Parmeliaceae	Foliose	Uttarakhand
Cetraria islandica	Parmeliaceae	Foliose	Uttarakhand
Cetrelia braunsiana	Parmeliaceae	Foliose	Uttarakhand
Cetrelia olivetorum	Parmeliaceae	Foliose	Uttarakhand
Dolichousnea longissima	Parmeliaceae	Foliose	Uttarakhand
Flavoparmelia caperata	Parmeliaceae	Foliose	Uttarakhand
Flavopunctelia flaventior	Parmeliaceae	Foliose	Uttarakhand
Flavopunctelia soredica	Parmeliaceae	Foliose	Uttarakhand
Hypotrachyna cirrhata	Parmeliaceae	Foliose	Uttarakhand
Hypotrachyna nepalensis	Parmeliaceae	Foliose	Uttarakhand
Hypotrachyna pindarensis	Parmeliaceae	Foliose	Uttarakhand
Hypotrachyna pseudosinuosa	Parmeliaceae	Foliose	Uttarakhand
Hypotrachyna scytodes	Parmeliaceae	Foliose	Uttarakhand
Melanelia stygia	Parmeliaceae	Foliose	Uttarakhand
Myelochroa perisidians	Parmeliaceae	Foliose	Uttarakhand
Myelochroa rhytidodes	Parmeliaceae	Foliose	Uttarakhand
Parmelia meiophora	Parmeliaceae	Foliose	Uttarakhand
Parmelia saxatilis	Parmeliaceae	Foliose	Uttarakhand
Parmelia sulcata	Parmeliaceae	Foliose	Uttarakhand
Parmelinella wallichiana	Parmeliaceae	Foliose	Uttarakhand
Parmotrema andinum	Parmeliaceae	Foliose	Uttarakhand
Parmotrema austrosinense	Parmeliaceae	Foliose	Uttarakhand
Parmotrema crinitum	Parmeliaceae	Foliose	Uttarakhand
Parmotrema grayanum	Parmeliaceae	Foliose	Uttarakhand
Parmotrema hababianum	Parmeliaceae	Foliose	Uttarakhand
Parmotrema melanothrix	Parmeliaceae	Foliose	Uttarakhand
Parmotrema nilgherrense	Parmeliaceae	Foliose	Uttarakhand
Parmotrema praesorediosum	Parmeliaceae	Foliose	Uttarakhand
Parmotrema reticulatum	Parmeliaceae	Foliose	Uttarakhand
Parmotrema robustum	Parmeliaceae	Foliose	Uttarakhand
Parmotrema saccatilobum	Parmeliaceae	Foliose	Uttarakhand
Parmotrema tinctorum	Parmeliaceae	Foliose	Uttarakhand
Punctelia rudecta	Parmeliaceae	Foliose	Uttarakhand
Punctelia subrudecta	Parmeliaceae	Foliose	Uttarakhand
Remototrachyna adducta	Parmeliaceae	Foliose	Uttarakhand
Remototrachyna crenata	Parmeliaceae	Foliose	Uttarakhand
Sulcaria sulcata	Parmeliaceae	Foliose	Uttarakhand
Usnea himalayana	Parmeliaceae	Fruiticose	Uttarakhand
Usnea orientalis	Parmeliaceae	Fruiticose	Uttarakhand
Usnea pseudosinensis	Parmeliaceae	Fruiticose	Uttarakhand
Usnea stigmatoides	Parmeliaceae	Fruiticose	Uttarakhand
Usnea subfloridana	Parmeliaceae	Fruiticose	Uttarakhand
Xanthoparmelia mexicana	Parmeliaceae	Foliose	Uttarakhand
Peltigera canina	Peltigeraceae	Foliose	Uttarakhand
Peltigera polydactylon	Peltigeraceae	Foliose	Uttarakhand
Peltigera praetextata	Peltigeraceae	Foliose	Uttarakhand
Heterodermia albidiflava	Physciaceae	Foliose	Uttarakhand
Heterodermia comosa	Physciaceae	Foliose	Uttarakhand
Heterodermia diademata	Physciaceae	Foliose	Uttarakhand
Heterodermia dissecta	Physciaceae	Foliose	Uttarakhand
Heterodermia incana	Physciaceae	Foliose	Uttarakhand
Heterodermia indica	Physciaceae	Foliose	Uttarakhand
Heterodermia leucomela	Physciaceae	Foliose	Uttarakhand
Heterodermia obscurata	Physciaceae	Foliose	Uttarakhand
Heterodermia podocarpa	Physciaceae	Foliose	Uttarakhand
Heterodermia pseudospeciosa	Physciaceae	Foliose	Uttarakhand
Heterodermia speciosa	Physciaceae	Foliose	Uttarakhand
Leucodermia boryi	Physciaceae	Foliose	Uttarakhand
Phaeophyscia endococcina	Physciaceae	Foliose	Uttarakhand
Phaeophyscia hispidula	Physciaceae	Foliose	Uttarakhand
Physcia dilatata	Physciaceae	Foliose	Uttarakhand
Physconia sp.	Physciaceae	Foliose	Uttarakhand
Polyblastidium hypocaesium	Physciaceae	Foliose	Uttarakhand
Polyblastidium japonicum	Physciaceae	Foliose	Uttarakhand
Ramalina conduplicans	Ramalinaceae	Fruiticose	Uttarakhand
Ramalina himalayensis	Ramalinaceae	Fruiticose	Uttarakhand
Ramalina sinensis	Ramalinaceae	Fruiticose	Uttarakhand
Stereocaulon himalayense	Stereocaulaceae	Fruiticose	Uttarakhand
Stereocaulon alpinum	Stereocaulaceae	Fruiticose	Uttarakhand
Stereocaulon foliolosum	Stereocaulaceae	Fruiticose	Uttarakhand
Stereocaulon macrocephalum	Stereocaulaceae	Fruiticose	Uttarakhand
Stereocaulon massartianum	Stereocaulaceae	fruiticose	Uttarakhand
Stereocaulon pomiferum	Stereocaulaceae	Fruiticose	Uttarakhand
Rusavskia elegans	Teloschistaceae	Foliose	Uttarakhand
Umbilicaria indica	Umbilicariaceae	Foliose	Uttarakhand
Umbilicaria vellea	Umbilicariaceae	Foliose	Uttarakhand
Dermatocarpon miniatum	Verrucariaceae	Foliose	Uttarakhand
Dermatocarpon vellereum	Verrucariaceae	Foliose	Uttarakhand
